# Supplementary material for: Non-canonical RNA-directed DNA methylation participates in maternal and environmental control of seed dormancy
Source: eLife. 2019 Mar 26;8:e37434. doi: 10.7554/eLife.37434 (PMC6435323; doi:10.7554/eLife.37434)
Supplement: Figure 1—source data 1. [file elife-37434-fig1-data1.xlsx]

## Sheet: CHH
Figure 1B and Figure 2B DNA methylation on the ALN 5’ and 3’ flanking regions in endosperm of mature seed
5' region							3' region
	CHH methylationfrequency							CHH methylationfrequency
nucleotide position	Col	nrpd1	drm1drm2	Col_10C			nucleotide position	Col	nrpd1	drm1drm2	Col_10C
2526706	0.09	0.1	0.1	0.4			2522231	0	0	0	0
2526703	0.272	0.1	0	0.4			2522229	0	0	0	0
2526702	0.181	0.1	0	0.4			2522227	0	0	0	0
2526684	0.09	0.1	0	0.2			2522220	0	0.1	0	0
2526670	0.181	0.1	0	0.4			2522194	0	0	0.083	0
2526652	0.272	0.1	0	0.3			2522186	0	0	0.083	0
2526651	0.09	0.1	0	0.2			2522185	0	0.1	0	0
2526638	0.272	0.1	0.1	0.4			2522168	0.166	0.1	0	0
2526636	0.272	0.2	0.1	0.4			2522166	0.083	0	0	0
2526623	0.272	0.1	0	0.3			2522164	0	0.1	0	0
2526618	0.09	0.1	0	0.3			2522158	0	0	0	0
2526615	0.181	0.1	0	0.4			2522147	0.083	0	0	0
2526611	0.272	0.1	0	0.5			2522131	0.083	0.1	0	0.1
2526608	0.272	0.2	0	0.3			2522129	0.083	0	0	0.1
2526589	0.181	0.2	0	0.2			2522110	0.166	0	0	0.3
2526578	0	0.2	0	0.3			2522094	0.25	0	0	0.1
2526566	0	0.1	0	0.3			2522064	0.083	0	0.166	0.2
2526565	0	0.1	0.1	0.4			2522045	0.166	0	0.083	0.3
2526562	0	0.3	0.1	0.5			2522034	0.083	0	0.083	0.2
2526547	0.181	0.2	0.1	0.3			2522029	0.166	0	0.083	0.2
2526546	0.181	0.2	0	0.3			2522019	0.166	0	0.083	0.2
2526531	0	0.3	0	0.3			2522002	0	0	0	0.2
2526529	0.09	0.4	0	0.2			2521999	0.083	0.2	0	0.1
2526526	0.181	0.3	0.1	0.2			2521980	0.166	0.1	0.083	0
2526524	0.181	0.3	0	0.2			2521970	0.083	0	0	0.1
2526519	0.181	0.3	0.1	0.3			2521968	0	0.3	0	0.1
2526518	0.181	0.2	0.1	0.3			2521953	0.166	0.2	0	0.1
2526513	0.181	0.1	0	0.3			2521942	0.25	0	0	0
2526512	0.09	0.2	0.1	0.3			2521931	0.416	0.1	0	0.2
2526511	0.272	0.4	0	0.5			2521925	0.5	0	0	0.5
2526500	0.09	0.2	0	0.3			2521906	0.75	0	0.083	0.8
2526485	0.09	0.2	0.1	0.5			2521900	0.833	0.1	0.166	0.7
2526481	0.09	0.3	0	0.4			2521887	0.666	0.2	0	0.6
2526460	0.272	0.1	0	0.5			2521880	0.833	0.2	0.083	0.8
2526457	0.363	0.2	0.1	0.6			2521859	0.916	0.1	0	0.9
2526427	0.545	0.1	0	0.8			2521857	0.833	0.1	0	0.9
2526425	0.454	0	0	0.7			2521854	0.833	0.1	0.083	0.9
2526417	0.454	0.2	0.1	0.9			2521851	0.833	0	0	0.9
2526369	0.272	0	0	0.4			2521848	0.833	0	0	0.8
2526352	0	0	0.1	0.3			2521827	0.583	0	0.083	0.8
2526349	0.181	0.2	0	0.3			2521793	0.583	0	0.083	0.5
2526337	0.181	0	0	0.5			2521780	0.916	0	0.083	0.6
2526317	0.454	0.1	0.1	0.3			2521774	0.666	0	0	0.4
2526316	0.454	0.1	0	0.5			2521754	0.75	0	0	0.7
2526307	0.272	0.2	0.1	0.5			2521744	0.75	0.1	0	0.8
2526305	0.454	0.1	0	0.6			2521736	0.75	0	0	0.9
2526302	0.454	0.1	0.1	0.6			2521735	0.583	0	0.083	0.9
2526294	0.09	0.1	0	0.6			2521718	0.666	0	0.166	0.8
2526293	0.363	0.1	0	0.7			2521714	0.666	0	0	0.7
2526285	0	0.2	0.1	0.4			2521693	0.583	0	0	0.9
2526276	0.181	0.1	0	0.1			2521692	0.75	0	0.083	1
2526245	0.09	0.2	0	0.2			2521688	0.833	0	0.083	0.9
2526208	0	0	0	0.1			2521686	0.833	0	0.083	0.9
2526199	0	0.1	0.2	0.1			2521664	0.75	0	0.083	0.8
2526197	0	0.1	0.1	0			2521632	0.833	0	0	0.833
2526194	0	0.1	0	0			2521630	0.75	0	0	0.833
2526193	0	0.1	0	0			2521604	0.833	0.1	0.083	0.916
2526191	0	0.1	0.1	0			2521582	0.75	0	0	0.75
2526188	0	0	0	0			2521578	0.583	0	0	0.25
2526187	0	0.1	0	0.1			2521577	0.583	0	0	0.333
2526182	0	0	0	0			2521575	0.5	0	0	0.25
2526168	0	0.1	0	0.1			2521574	0.5	0	0	0.25
2526163	0	0	0	0			2521571	0.5	0	0.083	0.083
2526162	0	0	0	0			2521558	0.166	0	0	0.166
2526152	0.1	0.1	0	0			2521557	0.5	0	0.083	0
2526150	0	0.1	0	0.2			2521556	0.333	0.1	0	0.25
2526145	0	0	0	0			2521554	0.333	0	0	0.083
2526143	0	0	0	0			2521535	0.75	0.2	0.25	0.083
2526140	0	0	0	0			2521532	0.5	0.1	0.083	0.333
2526139	0	0.2	0.2	0			2521509	0	0	0	0
2526133	0	0	0	0.2			2521433	0.333	0.1	0	0.083
2526125	0	0	0	0.1			2521427	0.166	0	0.083	0.083
2526121	0	0	0	0.1			2521421	0	0	0	0
2526118	0	0.1	0.1	0.1			2521419	0.25	0	0	0
2526112	0	0	0	0			2521418	0.083	0	0	0.083
2526092	0	0	0	0			2521416	0	0	0.083	0
2526081	0	0	0	0.1			2521413	0.083	0.2	0.166	0
2526074	0	0	0	0			2521412	0.272	0.1	0.166	0.083
2526068	0	0	0.1	0.3			2521401	0	0	0	0
2526064	0	0	0	0.1			2521400	0	0	0	0
2526033	0	0	0	0			2521398	0.083	0	0	0.083
2526029	0	0	0	0			2521397	0.333	0	0	0.166
2526028	0	0.3	0	0			2521392	0.333	0.3	0.25	0
2526024	0	0.2	0	0			2521386	0	0	0	0
2526022	0	0.1	0	0			2521381	0	0	0	0.083
2526021	0	0	0.1	0			2521379	0	0	0	0
2526018	0	0	0	0			2521378	0.166	0	0	0
2525996	0	0	0	0			2521369	0.166	0	0.083	0
2525972	0.1	0	0	0			2521367	0.166	0.2	0.083	0.416
2525969	0	0	0	0			2521347	0.166	0	0	0.166
2525967	0	0	0	0.1			2521346	0.25	0.2	0.416	0.333
2525964	0	0.1	0.1	0.1			2521315	0.583	0.1	0	0.416
2525952	0	0	0	0			2521285	0.75	0	0.166	0.666
2525949	0	0	0	0.1			2521276	0.666	0	0.166	0.5
2525940	0	0	0	0			2521269	0.727	0.1	0	0.5
2525937	0	0.1	0	0			2521239	0.833	0.1	0	0.75
2525933	0	0	0	0.1			2521237	0.666	0	0	0.583
2525922	0	0	0	0			2521234	0.833	0	0	0.583
2525855	0	0	0.1	0.2			2521233	1	0	0	0.75
2525854	0	0.1	0	0.2			2521232	0.833	0.2	0.166	0.75
2525844	0	0.1	0	0.1			2521219	0.75	0	0	0.833
2525818	0	0	0	0.1			2521206	0.75	0	0	0.583
2525811	0	0	0	0			2521201	0.75	0	0	0.583
2525800	0	0	0	0.1			2521191	0.25	0	0.083	0.363
2525784	0.1	0.1	0	0.1			2521187	0.333	0.2	0.166	0.666
2525778	0.1	0	0	0			2521181	0.166	0	0.083	0.416
2525763	0	0	0	0.1			2521179	0.583	0.2	0.25	0.75
2525754	0	0	0	0			2521168	0.75	0.3	0.25	0.75
2525735	0	0	0	0			2521165	0.416	0	0.25	0.333
2525728	0	0	0	0			2521148	0.666	0.2	0.083	0.416
2525727	0	0	0	0			2521128	0.666	0	0.083	0.5
2525721	0	0	0.1	0			2521126	0.416	0	0	0.25
2525720	0	0	0	0			2521117	0.333	0	0.083	0.416
2525716	0	0	0	0			2521113	0.25	0	0	0.166
2525669	0	0	0	0			2521112	0.25	0	0	0.416
2525660	0	0	0	0			2521111	0.416	0	0	0.5
2525658	0	0	0	0			2521110	0.5	0.1	0.083	0.583
2525645	0	0	0	0			2521098	0.75	0	0	0.583
2525644	0	0	0	0			2521078	0.666	0	0	0.5
2525642	0	0	0	0			2521067	0.5	0	0	0.5
2525634	0	0	0	0			2521065	0.666	0	0	0.666
2525628	0	0	0	0			2521057	0.416	0	0	0.583
2525627	0	0	0	0			2521056	0.583	0	0	0.5
2525605	0	0	0	0			2521044	0.583	0	0	0.5
2525604	0	0	0	0			2521034	0.5	0	0	0.333
2525603	0	0	0	0			2521033	0.5	0	0.083	0.583
2525585	0.1	0	0	0			2521019	0.5	0	0	0.583
2525582	0	0	0	0			2521005	0.416	0	0.166	0.583
2525563	0	0	0	0			2521004	0.5	0	0.083	0.75
2525550	0	0	0	0			2520993	0.583	0	0.166	0.75
2525541	0	0	0	0			2520961	0.75	0	0	0.916
2525535	0	0	0	0			2520954	0.583	0.09	0	0.916
2525520	0	0	0	0			2520948	0.666	0.181	0.083	1
2525515	0	0	0	0			2520934	0.75	0	0	0.916
2525505	0	0	0	0			2520919	0.916	0.09	0.083	0.916
2525494	0	0	0	0			2520906	0.916	0	0	0.833
2525492	0	0	0	0			2520903	0.75	0.09	0	0.916
2525484	0	0	0	0			2520902	0.833	0	0	0.833
2525483	0	0	0	0			2520901	0.75	0.363	0.083	0.833
							2520858	0	0	0	0
							2520854	0.25	0.09	0.083	0.416
							2520820	0.083	0	0.083	0.083
							2520802	0.333	0	0	0
							2520798	0.083	0	0	0.083
							2520793	0.083	0	0	0
							2520789	0.166	0	0.083	0.083
							2520769	0.166	0.09	0	0.083
							2520767	0.166	0	0	0.083
							2520766	0.25	0	0	0.166
							2520764	0.166	0.09	0	0.166
							2520763	0.083	0	0	0
							2520756	0.25	0	0	0.083
							2520755	0.166	0.09	0	0.083
							2520749	0.083	0.09	0	0.083
							2520747	0.166	0	0	0.083
							2520732	0.083	0	0	0.166
							2520724	0.083	0.09	0	0.083
							2520723	0.083	0	0	0.083
							2520721	0.166	0.09	0	0.166
							2520690	0.166	0	0.083	0.083
							2520677	0.25	0.09	0	0.333
							2520671	0.166	0	0.083	0.083
							2520668	0.25	0.09	0.083	0.166
							2520666	0.166	0	0	0.333
							2520638	0.25	0	0	0.166
							2520625	0.25	0	0	0.166
							2520624	0.083	0	0	0.083
							2520604	0.166	0	0	0.083
							2520584	0.166	0	0	0.083
							2520582	0.083	0	0	0.083

## Sheet: CG
5' region							3' region
	CG methylationfrequency							CG methylationfrequency
nucleotide position	Col	nrpd1	drm1drm2	Col_10C			nucleotide position	Col	nrpd1	drm1drm2	Col_10C
2526677	0.454	0.6	0.3	0.1			2522096	0.583	0.6	0.166	0.3
2526645	0.454	0.4	0.6	0.3			2521712	0.666	0.5	0.833	0.8
2526621	0.363	0.6	0.4	0.3			2521601	1	0.5	0.5	0.916
2526442	0.727	0.8	0.5	0.7			2521586	0.833	0.3	0.416	0.75
2526405	0.727	0.8	0.5	1			2521566	0.75	0.6	0.5	0.5
2526399	0.636	0.7	0.4	0.9			2521547	0.833	0.8	0.583	0.75
2526299	0.363	0.9	0.6	0.7			2521544	0.833	0.9	0.833	0.75
2526287	0.545	0.6	0.3	0.8			2521491	0.833	0.5	0.833	0.833
2526176	0	0.8	0.3	0.1			2521455	0.5	0.5	0.5	0.5
2526173	0	0.8	0.4	0.1			2521375	0.583	0.6	0.75	0.25
2525767	0	0	0	0			2521317	0.916	0.8	1	0.75
2525608	0	0	0	0			2521297	0.833	0.8	1	0.916
							2521211	0.75	0.5	0.75	0.833
							2521176	0.909	0.7	1	0.833
							2521161	1	0.7	0.833	0.833
							2521140	0.916	0.6	0.916	0.833
							2521123	0.916	1	1	0.916
							2521101	0.75	0.818	1	0.833
							2521095	1	0.909	0.916	0.916
							2521092	0.833	0.909	0.916	0.833
							2521084	0.916	1	0.916	0.833
							2521031	0.416	0.909	0.583	0.333
							2520996	0.416	0.818	0.583	0.583
							2520880	0.75	0.818	0.666	0.333
							2520655	0.333	0.727	0.75	0.25
							2520644	0.333	0.818	0.75	0.25

## Sheet: CHG
5' region							3' region
	CHG methylationfrequency							CHG methylationfrequency
nucleotide position	Col	nrpd1	drm1drm2	Col_10C			nucleotide position	Col	nrpd1	drm1drm2	Col_10C
2526642	0.272	0.1	0.1	0.5			2521939	0.166	0.2	0.083	0.5
2526626	0.181	0.1	0.2	0.6			2521602	0.833	0	0	0.916
2526394	0.363	0.3	0.1	0.7			2521563	0.75	0.5	0.416	0.25
2526270	0.272	0.2	0.2	0.5			2521545	0.25	0	0	0.166
2526211	0	0.6	0.3	0.2			2521539	0.75	0.4	0.333	0.583
2526186	0	0.5	0.1	0.1			2521508	0.25	0.2	0.25	0.25
2525742	0	0	0.1	0			2521489	0.166	0.2	0.083	0.166
2525609	0	0	0	0			2521476	0.25	0.3	0.25	0.333
2525598	0	0	0	0			2521350	0	0	0.083	0
2525591	0	0	0	0			2521292	0.75	0.2	0.416	0.833
2525567	0	0	0	0			2521162	0.5	0	0.166	0.666
							2521157	0.833	0.4	0.75	0.666
							2521124	0.75	0.181	0.333	0.416
							2521093	0.833	0	0.083	0.833
							2521088	0.916	0.272	0.416	0.833
							2521055	0.833	0.363	0.5	0.583
							2520631	0.25	0	0.333	0.166
