# Supplementary material for: Non-canonical RNA-directed DNA methylation participates in maternal and environmental control of seed dormancy
Source: eLife. 2019 Mar 26;8:e37434. doi: 10.7554/eLife.37434 (PMC6435323; doi:10.7554/eLife.37434)
Supplement: Figure 1—source data 2. [file elife-37434-fig1-data2.xlsx]

## Sheet: Sheet1
Figure 1C. Percentages of DNA methylation levels corresponding to the POGO region in different RdDM mutants
	CG	CHG	CHH
WT_Col	96	40	22.85
WT_Ws	90	70	17.42
nrpd1	74	25	21.48
drm	46	15	4.28
met1	18	45	19.71
nrpe1	50	10	2.28
ago4	54	25	8.28
ago6	82	25	12.85
ago46	36	5	1.43
rdr2	54	10	10.57
rdr6	46	25	14.28
rdr26	74	5	5.71
Figure1 D. DNA methylation levels in maternal and paternal alleles
Endosperm		maternal	patenal
♀Colx♂Cvi	CG	75	86.66
	CHG	45	43.33
	CHH	14	47.35
♀Cvix♂Col	CG	96.66	98
	CHG	34.48	80
	CHH	17.64	35.14
Embryo
♀Colx♂Cvi	CG	90	98.33
	CHG	55	30
	CHH	17.47	24.41
♀Cvix♂Col	CG	83.33	82
	CHG	40	75
	CHH	45.29	26.93
Figure 1E. Percentage of DNA methylation in the POGO region in different tissues
seedling	CG	86
	CHG	30
	CHH	2.57
flower	CG	90
	CHG	50
	CHH	5.52
endosperm	CG	96
	CHG	40
	CHH	22.85
embryo	CG	80
	CHG	45
	CHH	18.85
Figure 1F. Percentage of DNA methylation in the POGO region in female and male gametes
Central cell		WT	dme
	CG	61.5385	38.6364
	CHG	44.2308	29.0323
	CHH	3.7594	4.7619
Vegetative cell
	CG	10.2484	53.6765
	CHG	12.5	45.0382
	CHH	3.51638	24.7445
Sperm Cell
	CG	90.0256	93.597
	CHG	82.1192	67.6923
	CHH	48.3576	20.07
