# Supplementary material for: Non-canonical RNA-directed DNA methylation participates in maternal and environmental control of seed dormancy
Source: eLife. 2019 Mar 26;8:e37434. doi: 10.7554/eLife.37434 (PMC6435323; doi:10.7554/eLife.37434)
Supplement: Figure 2—source data 1. [file elife-37434-fig2-data1.xlsx]

## Sheet: Sheet1
Figure 2C. percentage of DNA methylation in the POGO region
		22C	10C
WT	CG	48.75	60
	CHG	22.5	57.5
	CHH	17.88	39.42
WT_Ws	CG	68.75	72.5
	CHG	47.5	47.5
	CHH	15.19	28.07
nrpd1	CG	67.5	73.43
	CHG	17.5	34.37
	CHH	15.83	36.79
drm12	CG	45	73.75
	CHG	15	32.5
	CHH	3.46	2.69
nrpe1	CG	52.5	60.93
	CHG	15	25
	CHH	2.5	3.13
ago4	CG	40	63.29
	CHG	12.5	47.5
	CHH	7.11	18.07
ago6	CG	68.75	65.9
	CHG	22.91	29.54
	CHH	10.57	10.48
rdr2	CG	50	75
	CHG	20.83	30
	CHH	6.61	38.26
rdr6	CG	43.18	40.62
	CHG	20.45	29.16
	CHH	13.46	8.01
Figure2D. Cold-induced and seed-specific DNA methylation
flower	CG	22C	10C
	CHG	91.25	68.75
	CHH	47.5	22.5
		8.82	2.51
embryo	CG
	CHG	72.5	78.12
	CHH	32.5	56.25
		15.87	30.49
Whole seedling	CG
	CHG	82.27	72.5
	CHH	32.5	10
		3.42	3.58
