# Supplementary material for: Non-canonical RNA-directed DNA methylation participates in maternal and environmental control of seed dormancy
Source: eLife. 2019 Mar 26;8:e37434. doi: 10.7554/eLife.37434 (PMC6435323; doi:10.7554/eLife.37434)
Supplement: Figure 3—source data 1. [file elife-37434-fig3-data1.xlsx]

## Sheet: Sheet1
	Figure 3B qRT-PCR analysis of AGO6, AGO4, RDR2, and RDR6
			22C			10C
			Expression level	STDEV		Expression level	STDEV
	AGO4	Stamen	0.212738	0.0290062		0.431883	0.0539759
		pre-f. ovule	0.404	0.0901119		0.439	0.0483214
		Seed_early	1.30742	0.212772		2.60311	0.307326
		Seed_late	3.43378	0.358419		4.58154	0.106909
	AGO6	Stamen	0.567812	0.0607881		2.17413	0.415981
		pre-f. ovule	0.149079	0.10361		0.718242	0.0778763
		Seed_early	1.11011	0.20561		3.35641	0.45037
		Seed_late	3.32573	0.600366		4.05561	0.42612
	RDR2	Stamen	0.328192	0.155097		0.280333	0.0503563
		pre-f. ovule	1.135	0.102719		1.431	0.304712
		Seed_early	1.08982	0.228303		1.5132	0.189783
		Seed_late	1.12874	0.306876		1.22828	0.171653
	RDR6	Stamen	0.497471	0.0183243		0.282103	0.0921004
		pre-f. ovule	6.256	1.7043		3.666	0.352771
		Seed_early	1.14517	0.288143		1.43927	0.306628
		Seed_late	0.95612	0.165336		1.20871	0.180147
