# Supplementary material for: Non-canonical RNA-directed DNA methylation participates in maternal and environmental control of seed dormancy
Source: eLife. 2019 Mar 26;8:e37434. doi: 10.7554/eLife.37434 (PMC6435323; doi:10.7554/eLife.37434)
Supplement: Figure 4—source data 1. — POGO region DNA methylation levels and germination percentages of different transgenic lines [file elife-37434-fig4-data1.xlsx]

## Sheet: Sheet1
Figure 4A qRT-PCR analysis of ALN mRNA accumulation
		22C			10C
		Expression level	STDEV		Expression level	STDEV
	WT_Col	1	0.276057		0.13242	0.0310314
	WT_Ws	2.41552	1.06013		0.0399039	0.0269065
	nrpd1	1.92138	0.104199		0.121429	0.0567817
	drm1drm2	1.44423	0.33498		1.0991	0.345286
Figure 4B qRT-PCR analysis of GUS mRNA accumulation
		22C			10C
		Expression level	STDEV		Expression level	STDEV
pALN-1525	#1	0.783	0.0869694		8.765	0.988723
	#2	0.546	0.366379		13.123	1.82971
	#3	0.677	0.113914		6.187	1.59089
pALN-845	#1	0.545	0.088711		1.274	0.70711
	#2	0.659	0.354586		1.202	0.316169
	#3	2.914	1.79815		3.176	1.89681
Figure 4C Percent germination in populations of seeds produced 10˚C
		germination	STDEV
	WT_Ws	0.55571	0.481459
	drm12	42.3034	14.7912
	WT_Col	3.65795	0.730751
	nrpd1	44.2428	5.53064
	drm1drm2cmt3	35.5108	9.87138
	nrpe1	35.2503	3.00176
	ago4	1.40255	0.621324
	ago6	19.6111	8.69251
	rdr2	1.31579	2.27901
	rdr6	20.7526	8.90517
	35S:ALN	46.67	16.64
	aln	1.62989	1.41656
	alndrm1drm2	1.08438	1.11208
	alndrm1drm2cmt3	0.9375	0.826797
Figure 4D Inducing DNA methylation of the AthPOGON1-containing region upstream of ALN
		germination percent	STDEV			CHH methylation			ALN expression	STDEV
	#2	6.36291	1.7087		#2	51.87		#2	0.0533776	0.0369548
	#9	5.48077	4.77586		#9	66.15		#9	0.0542341	0.0288848
	#17	17.2285	11.6782		#17	65		#17	0.0424229	0.0175983
	#18	7.16511	6.22274		#18	59.23		#18	0.153227	0.0480099
	#5	82.3456	15.3698		#5	9.23		#5	1.04472	0.184423
	#7	90.0722	15.2907		#7	10.57		#7	1.23706	0.209157
	WT	89.5526	6.73457		WT	15.19		WT	1.02734	0.305213
