# Supplementary material for: Non-canonical RNA-directed DNA methylation participates in maternal and environmental control of seed dormancy
Source: eLife. 2019 Mar 26;8:e37434. doi: 10.7554/eLife.37434 (PMC6435323; doi:10.7554/eLife.37434)
Supplement: Supplementary file 1. [file elife-37434-supp1.xlsx]

## Sheet: Sheet1
Supplementary File 1. Primers used in this study
primer name	Sequence	Experiment
ALN_bs_F	GTATGTGTTAGYYAYGGTATATATG	Bisulfite sequencing, 5' flanking region of ALN	Y=C/T, R=A/G
ALN_bs_R	AAACACATRCARATTCACCACATT	Bisulfite sequencing, 5' flanking region of ALN	Y=C/T, R=A/G
ALN_bs_F2	TGAATGAGTTATGATYAATGTGGTG	Bisulfite sequencing, 5' flanking region of ALN	Y=C/T, R=A/G
ALN_bs_R2	AACAACTCACCTTTTTTCCCCAATA	Bisulfite sequencing, 5' flanking region of ALN	Y=C/T, R=A/G
ALN_bs_F3	GGGGAAAAAAGGTGAGTTGTTTTGG	Bisulfite sequencing, 5' flanking region of ALN	Y=C/T, R=A/G
ALN_bs_R3	CCARATAARATTCCTCTCCTTCAT	Bisulfite sequencing, 5' flanking region of ALN	Y=C/T, R=A/G
ALN_bs_F4	AATGTAAATATGYGATTAAGAGTTG	Bisulfite sequencing, 3' flanking region of ALN	Y=C/T, R=A/G
ALN_bs_R4	TAARARAATAACCTACTCAAATCAC	Bisulfite sequencing, 3' flanking region of ALN	Y=C/T, R=A/G
ALN_bs_F5	TGGATTAGTTAGTGATTTGAGTAGG	Bisulfite sequencing, 3' flanking region of ALN	Y=C/T, R=A/G
ALN_bs_R5	RTCTTACCTARATATTCCTCT	Bisulfite sequencing, 3' flanking region of ALN	Y=C/T, R=A/G
ALN_bs_F6	TGTAGATGYTTATGTTYGGAAAAGG	Bisulfite sequencing, 3' flanking region of ALN	Y=C/T, R=A/G
ALN_bs_R6	CATCATTTARATAATTRATRCATCT	Bisulfite sequencing, 3' flanking region of ALN	Y=C/T, R=A/G
pALN_-1525F	ATGCGTCGACGTTTTTATGACCCAGGTAAA	GUS reporter gene construct	flanked with SalI site
pALN_-845F	ATGCGTCGACCAAACAACATATACATTTAATTTTTAGATG	GUS reporter gene construct	flanked with SalI site
pALN_-1R	TGCGGATCCGCGATTATTTGGAGAGAGC	GUS reporter gene construct	flanked with BamHI site
pALN_-1446F	ACCAGGTCTCAGGAGTGTTAGATTATTTGTTTTTACTTCC	construct RNAi vector	flanked with BsaI site
pALN_-846R	ACCAGGTCTCATCGTTATTATTGATTTAGGATGAGAAAAG	construct RNAi vector	flanked with BsaI site
AGO4_F	CACCAGTGCCATTTCTGTTG	qRT-PCR
AGO4_R	ACTTCATGAACGTCCCAAGC	qRT-PCR
AGO6_F	TCGTGGACACCAAGATCGTA	qRT-PCR
AGO6_R	GGTAATGAGCCGGTCTTGAA	qRT-PCR
RDR2_F	AGCGAGGACACGGTAGCTTA	qRT-PCR
RDR2_R	TCTATGGGCTTTCGCTGTCT	qRT-PCR
RDR6_F	GTCGGCTTTACAGACGGGTA	qRT-PCR
RDR6_R	AACAGCGTCATAAGGGATGG	qRT-PCR
ALN_F	CGGTGGTGAAGGAAGTTGAT	qRT-PCR
ALN_R	ATGAGACCAGGCATGAGGAC	qRT-PCR
GUS_F1	AAAGCGCGTTACAAGAAAGC	qRT-PCR
GUS_R1	TACGAATATCTGCATCGGCG	qRT-PCR
PP2A_F	GGACCGGAGCCAACTAGGA	qRT-PCR
PP2A_R	GCTATCCGAACTTCTGCCTCATT	qRT-PCR
